# Supplementary material for: Structure-guided functional suppression of AML-associated DNMT3A hotspot mutations
Source: Nat Commun. 2024 Apr 10;15:3111. doi: 10.1038/s41467-024-47398-y (PMC11006857; doi:10.1038/s41467-024-47398-y)
Supplement: Supplementary file 4 — Source Data [file 41467_2024_47398_MOESM4_ESM.xlsx]

## Sheet: Fig4d
					DNA (nM)			V0 (nM/min) average		V0 (nM/min) Std						DNA (nM)			V0 (nM/min) average		V0 (nM/min) Std
			MBP-3AC(WT)		0		0.0193		0.01147					MBP-3AC(R882H/R67K)		0		0.009282		0.002421
					20		0.6668		0.04858							20		0.278		0.03864
					40		1.189		0.08552							40		0.5315		0.05969
					100		1.543		0.0848							100		0.917		0.07748
					130		1.65		0.1311							130		0.8858		0.111
					160		1.706		0.1311							160		1.033		0.07598
					240		1.993		0.03624							240		0.9072		0.08714
					DNA (nM)			V0 (nM/min) average		V0 (nM/min) Std						DNA (nM)			V0 (nM/min) average		V0 (nM/min) Std
					0		0.02959		0.003534							0		0.0137		0.01014
					20		0.2129		0.0172							20		0.2093		0.02838
			MBP-3AC(R882H)		40		0.3899		0.01754					MBP-3AC(R882H/R676K/M674T)		40		0.3978		0.03368
					100		0.4667		0.005966							100		0.8062		0.06423
					130		0.498		0.01953							130		0.8459		0.1093
					160		0.4659		0.03323							160		0.8423		0.0786
					240		0.5581		0.026							240		0.8564		0.08003

## Sheet: Supp Fig3d
				Supp Fig 3d
				Radioactivity (cpm) (substracted control)
				WT			R676K			R676K/M674T
				Rep#1	Rep#2	Rep#3	Rep#1	Rep#2	Rep#3	Rep#1	Rep#2	Rep#3
				16443	18584	16339	25892	21472	25375	19417	22116	20152
			average	17122			24246.3			20552.7
			STDEV	1267.2			2416.51			1399.4
			p value					0.0106			0.0346	0.0838
			p value summary					*			*	ns
								vs.WT			vs.WT	vs.R676K

## Sheet: Supp Fig5h
		Supp Fig5h
		Relative activity to WT (fold)
				WT							R882H							R882H/R676K				R882H/R676K/M674T
		protein concentration(µM)		Rep#1	Rep#2	Rep#3	Rep#4	Rep#5	Rep#6		Rep#1	Rep#2	Rep#3	Rep#4	Rep#5	Rep#6		Rep#1	Rep#2	Rep#3		Rep#1	Rep#2	Rep#3
		0.375		1.08734	0.983915	0.928748	0.986049	1.03761	0.976342		0.180988	0.158589	0.1783	0.179139	0.160248	0.19396		0.39052	0.313721	0.3758		0.36221	0.322652	0.376822
		0.75		1.70262	1.68841	1.65372	1.87792	1.87353	1.68618		0.348025	0.353272	0.314489	0.360957	0.37129	0.35219		0.867437	0.895853	0.761328		0.82855	0.851929	0.84264
		1.5		2.26312	2.53204	2.52692	2.39582	2.43569	2.28247		0.781679	0.748784	0.705393	0.753296	0.738058	0.781268		1.63593	1.62096	1.45661		1.51585	1.50645	1.517

## Sheet: Supp Fig5i
		Supp Fig5i
		Relative activity to WT (fold)
				WT							R882C							R882C/R676K				R882C/R676K/M674T
		protein concentration(µM)		Rep#1	Rep#2	Rep#3	Rep#4	Rep#5	Rep#6		Rep#1	Rep#2	Rep#3	Rep#4	Rep#5	Rep#6		Rep#1	Rep#2	Rep#3		Rep#1	Rep#2	Rep#3
		0.375		0.958854	0.984139	1.05701	0.97184	0.992814	1.03534		0.051797	0.044901	0.052257	0.080323	0.054572	0.069603		0.034212	0.059497	0.034672		0.071817	0.06669	0.054805
		0.75		1.81729	1.97372	1.86223	2.36429	2.07135	2.13707		0.121332	0.126389	0.125469	0.15047	0.155131	0.139866		0.117884	0.102598	0.120182		0.174241	0.164569	0.183679
		1.5		2.2245	2.39966	2.38748	2.51833	2.724	2.54047		0.260516	0.259252	0.26293	0.329799	0.350307	0.307426		0.259482	0.253735	0.226726		0.368951	0.362425	0.354735

## Sheet: Supp Fig6a
				MBP-3AC (WT)			DNA Concentration
				m5C generation (nM)
							0 nM			20 nM			40 nM			100 nM			130 nM			160 nM			240 nM
							Rep#1	Rep#2	Rep#3	Rep#1	Rep#2	Rep#3	Rep#1	Rep#2	Rep#3	Rep#1	Rep#2	Rep#3	Rep#1	Rep#2	Rep#3	Rep#1	Rep#2	Rep#3	Rep#1	Rep#2	Rep#3
						0 min	0.926342	0.749896	0.78298	0.904286	0.904286	1.52185	2.20006	1.75895	1.781	1.45568	1.33437	1.36194	1.90231	0.970454	0.678215	0.970454	1.3068	1.35643	0.860175	1.13587	0.827091
						10 min	1.04765	0.78298	1.06419	10.0133	9.23034	9.75968	14.7112	15.9904	16.6135	20.5008	20.3134	18.3394	19.1058	23.4839	22.0889	21.6091	24.8734	21.6698	19.795	19.9219	22.4969
						20 min	0.645131	1.41708	1.55493	14.4134	13.4154	15.5107	25.1767	29.1577	22.745	34.0486	33.034	29.6705	34.622	37.8973	30.0234	39.4633	33.1939	33.3428	40.1084	41.316	40.9741

## Sheet: Supp Fig6b
		MBP-3AC (R882H)			DNA Concentration
		m5C generation (nM)
					0 nM			20 nM			40 nM			100 nM			130 nM			160 nM			240 nM
					Rep#1	Rep#2	Rep#3	Rep#1	Rep#2	Rep#3	Rep#1	Rep#2	Rep#3	Rep#1	Rep#2	Rep#3	Rep#1	Rep#2	Rep#3	Rep#1	Rep#2	Rep#3	Rep#1	Rep#2	Rep#3
				0 min	0.0569774	0.0238938	-0.069843	-0.080871	-0.00919	0.095575	-0.00919	-0.003676	0.0845471	0.0459495	0.189312	0.266507	0.0735192	0.123145	0.090061	0.0238938	0.823415	-0.075357	0.0183798	-0.047788	0.134173
				10 min	0.453981	0.404356	0.360244	2.98488	2.36732	2.58236	4.91476	4.19243	4.36337	4.99747	5.14083	5.02504	5.07466	5.06915	5.29522	4.78794	6.14988	4.74383	5.54335	5.21251	5.3669
				20 min	0.691081	0.586316	0.509121	3.87262	4.08215	4.82654	8.28929	7.4622	7.71584	9.41414	9.59058	9.49684	9.07779	10.2964	10.7926	10.7375	9.56853	8.42163	10.4122	10.6603	12.5185

## Sheet: Supp Fig6c
			MBP-3AC (R882H/R676K)		DNA Concentration
			m5C generation (nM)
					0 nM			20 nM			40 nM			100 nM			130 nM			160 nM			240 nM
					Rep#1	Rep#2	Rep#3	Rep#1	Rep#2	Rep#3	Rep#1	Rep#2	Rep#3	Rep#1	Rep#2	Rep#3	Rep#1	Rep#2	Rep#3	Rep#1	Rep#2	Rep#3	Rep#1	Rep#2	Rep#3
				0 min	-0.0624913	-0.101089	-0.0349216	0.268345	0.174608	0.268345	0.5275	0.40068	0.726002	0.632265	0.726002	0.731516	1.13403	0.79217	0.753572	0.896934	0.852823	0.70946	0.786656	0.560584	0.637779
				10 min	0.158066	0.0312457	0.0698433	4.41483	5.18678	4.55819	9.32224	8.21945	7.85001	10.7283	11.2576	13.6893	11.7594	14.6983	14.781	11.8035	12.9284	15.2166	11.594	12.8015	13.2151
				20 min	0.097413	0.0753572	0.185636	5.94219	5.50659	5.94219	11.5058	11.219	10.8165	20.7306	20.1516	16.2257	17.7972	21.5522	16.4793	23.3056	19.1922	21.9216	21.7727	16.4462	18.1997

## Sheet: Supp Fig6d
		MBP-3AC (R882H/R676K/M674T)				DNA Concentration
		m5C generation (nM)
					0 nM			20 nM			40 nM			100 nM			130 nM			160 nM			240 nM
					Rep#1	Rep#2	Rep#3	Rep#1	Rep#2	Rep#3	Rep#1	Rep#2	Rep#3	Rep#1	Rep#2	Rep#3	Rep#1	Rep#2	Rep#3	Rep#1	Rep#2	Rep#3	Rep#1	Rep#2	Rep#3
				0 min	-0.0496255	-0.0330836	-0.0055139	0.165418	0.15439	0.0771952	0.170932	0.253641	0.226072	0.551394	0.496255	0.501769	0.57345	0.678215	0.457657	0.479713	0.512797	0.330836	0.226072	0.314295	0.452143
				10 min	0.281211	0.661673	0.110279	3.61163	3.39107	3.01613	5.92749	5.57459	5.56908	11.3422	9.74313	11.254	11.2319	13.4099	13.7242	12.5332	10.8128	13.2776	13.4706	12.3843	9.13109
				20 min	0.126821	1.96296308*	0.281211	3.8763	4.08032	4.99563	7.82428	8.24334	8.45287	18.0857	14.7167	17.1208	16.3102	33.3372886*	17.413	17.2476	16.8782	17.7328	18.1243	16.5363	17.7163
						* Data was consideded as outlier and exclueded for data analysis
